# Supplementary material for: Caspase-1-licensed pyroptosis drives dsRNA-mediated necroptosis and dampens host defense against bacterial pneumonia
Source: PLoS Pathog. 2025 May 13;21(5):e1013167. doi: 10.1371/journal.ppat.1013167 (PMC12121916; doi:10.1371/journal.ppat.1013167)
Supplement: S1 Data — Numeric values used to generate graphs, means, and standard deviations for primary figures are included on tabs, with each tab indicating the relevant figure panel. (XLSX) [file ppat.1013167.s010.xlsx]

## Sheet: Fig. 1A
Hours elapsed	Casp1-/-	WT
72	0
72	0
72	0
72	0
72	0
21	1
32	1
22		1
16		1
13		1
30		1
12		1
13		1
15		1
13		1
15		1
16		1
72		0
12	1
72	0
13		1
12		1

## Sheet: Fig. 1B
	Casp1-/-								WT
PBS	0	0	0	0	0				0	0	0	0	0
E. coli	3.5	3.5	3	2.67	2.83	4.33	3.83	3	4.67	4	4.5	3.5	4.17	4.83	3.17

## Sheet: Fig. 1C
	Casp1-/-											WT
PBS	220000	228000	192000	340000	332000							144000	172000	204000	264000	200000
E. coli	3480000	1920000	3291040	2283440	1494080	2430000	810000	1260000	1760000	1740000	2960000	1080000	1368000	1164800	1095200	180000	2640000	980000	840000

## Sheet: Fig. 1D
	Casp1-/-											WT
PBS	218460	226404	187392	335580	277220							140832	145684	191556	254496	190200
E. coli	39672	14016	49366	14614	14044	44226	17739	9198	23936	29058	25160	17712	3146	10600	24423	1278	26664	2058	3948

## Sheet: Fig. 1E
	Casp1-/-											WT
PBS	138.6	123.12	1708.8	129.2	1162							820.8	11627.2	8649.6	153.12	380
E. coli	3292080	1822080	3172563	2242338	1440293	2327940	775980	1241100	1712480	1682580	2903760	976320	1344744	1126362	1031678	169560	2555520	965300	808080

## Sheet: Fig. 1F
time	α-Ly6G	Isotype
6	1
8	1
9	1
9	1
11	1
15	1
48		0
48		0
48		0
48		0
48		0
48		0

## Sheet: Fig. 1G
time	control-lipo	chlor-lipo
16	1
29	1
72	0
18		1
72		0
72		0
72	0
72	0
72		0
72		0
20		1

## Sheet: Fig. 2A
Casp1-/-	WT
4.04	10.2
5.15	9.68
6.15	11.9
4.23	9.64
7.12	8.47
4.82	13.6

## Sheet: Fig. 2B
Casp1-/-	WT
2.31	5.85
2.98	4.84
3.47	5.73
2.42	7.34
3.34	10.7
3.07	7.79
6.88	8.65
7.93	11.9
5.64
4.9

## Sheet: Fig. 2C
β-actin		HMGB-1		protein
Casp1-/-	WT	Casp1-/-	WT	Casp1-/-	WT
173.364	16235.7	10397.2	15905.4	6671.45	26493
512.314	27229.7	895.234	28856.7	6934.03	19432.6
1326.99	31861.9	3826.96	14838.2	6358.5	21134

[truncated: 28 more sheets: Fig. 2D, Fig. 2E, Fig. 3A, Fig. 3B, Fig. 3C, Fig. 3D, Fig. 3E, Fig. 3F, Fig. 3G, Fig. 3H, Fig. 4A, Fig. 4B, Fig. 4F, Fig. 4G, Fig. 4H, Fig. 4I, Fig. 5A, Fig. 5F, Fig. 5H, Fig. 5I …]
