# Supplementary material for: Caspase-1-licensed pyroptosis drives dsRNA-mediated necroptosis and dampens host defense against bacterial pneumonia
Source: PLoS Pathog. 2025 May 13;21(5):e1013167. doi: 10.1371/journal.ppat.1013167 (PMC12121916; doi:10.1371/journal.ppat.1013167)
Supplement: S2 Data — Numeric values used to generate graphs, means, and standard deviations for supplemental figures are included on tabs, with each tab indicating the relevant figure panel. (XLSX) [file ppat.1013167.s011.xlsx]

## Sheet: Fig. S1A
	Casp1-/-											WT
PBS	36.1	36.6	36.3	36.2	36.5							36.4	36.3	36.8	36.4	36.7
E. coli	33.1	36.4	36.7	34.8	33	34.7	33	34.2	31.4	30.5	30.2	28.5	30.6	29.6	31.5	30.9	30.9	29.8	32.8

## Sheet: Fig. S1B
	Casp1-/-											WT
PBS	186	204	204	216	198							186	192	198	192	210
E. coli	204	174	210	174	222	204	216	228	198	200	168	113	112	91	163	121	168	163	174

## Sheet: Fig. S1C
	Casp1-/-											WT
PBS	0.108	0	0.141	0	0							0.132	0.123	0.106	0.15	0
E. coli	0.61	0.08	2.74	2.74	1.83	3.37	2.15	2.12	1.74	5.22	1.72	3.67	6.47	6.32	8.01	6.35	2.41	5.71	5.34

## Sheet: Fig. S1D
	Casp1-/-											WT
PBS	0	0	0	0	0							0	0	0	0	0
E. coli	3.90309	4.5563	4	4.20412	3.57978	6.38561	5.90848	4	4.90309	7.38021	4.41497	7.44716	6.86273	6.81158	6.76492	5.76343	7.81954	8.25527	7.62325

## Sheet: Fig. S1E
	Casp1-/-											WT
PBS	41.3975	35.9534	21.6284	23.4603	36.7316							33.3577	36.4722	27.1147	24.375	31.1492
E. coli	47.2247	30.8892	70.4213	100.315	37.8986	24.1138	39.0652	45.5416	22.5448	116.268	38.0282	888.358	2398.7	1018.95	1024.38	1442.06	1044.5	372.659	796.597

## Sheet: Fig. S1F
	Casp1-/-											WT
PBS	27.328	26.1062	25.9316	26.8045	26.4554							28.5489	34.2935	25.4077	22.9599	26.1062
E. coli	737.344	660.546	657.636	1359.6	496.172	158.076	534.513	559.045	104.305	1156.86	406.851	1255.88	2646.31	2068.85	1306.04	1600.29	1459.84	804.399	756.674

## Sheet: Fig. S1G
	Casp1-/-											WT
PBS	216712	224366	183644	338300	319384							139001	123249	188300	261888	198200
E. coli	32967	11633	40184	12627	10337	40909	16231	8398	22428	26152	24103	11690	2819	9985	20760	846	23091	1428	3095

## Sheet: Fig. S1H
	Casp1-/-											WT
PBS	80.8302	224.14	1293.01	34	235							478.829	12	938.624	1	1
E. coli	5673	1598	6566	1534	2781	2114	1215	575	759	2107	762	4091	181	332	2491	242	2629	1	206

## Sheet: Fig. S1I
neutrophil	cellrox		mitosox
Casp1-/-	WT		Casp1-/-	WT
1672	1659		501	718
2193	864		997	667
3661	2223		3151	1742
671	5186		446	1192
3006	2517		784	1364
3932	1015		921	1213
3902	1663		1023	1260
macrophage	cellrox		mitosox
Casp1-/-	WT		Casp1-/-	WT
2536	1545		2588	4517
1592	457		1337	2533
4681	1470		6454	9667
1280	5884		2100	3587
5009	2945		2695	4299
10798	1237		3798	3690
7877	2523		4589	2631

## Sheet: Fig. S1J
	ID	Description	pvalue	p.adjust	Count
1	GO:0030198	extracellular matrix organization	2.87868e-08	3.2609e-05	18
2	GO:0043062	extracellular structure organization	3.02589e-08	3.2609e-05	18
3	GO:0045229	external encapsulating structure organization	3.02589e-08	3.2609e-05	18
4	GO:0031589	cell-substrate adhesion	6.29594e-06	0.00476685	16
5	GO:0010466	negative regulation of peptidase activity	7.37218e-06	0.00476685	13
889	GO:0070944	neutrophil-mediated killing of bacterium	0.122603	0.433574	1
910	GO:0019731	antibacterial humoral response	0.125463	0.433574	3
980	GO:1900426	positive regulation of defense response to bacterium	0.132977	0.433574	1
1274	GO:0050829	defense response to Gram-negative bacterium	0.175488	0.445332	3
1314	GO:1900424	regulation of defense response to bacterium	0.18304	0.448248	1
1695	GO:0050830	defense response to Gram-positive bacterium	0.264674	0.498549	3
2459	GO:0042742	defense response to bacterium	0.473656	0.62184	6
2899	GO:0002237	response to molecule of bacterial origin	0.685268	0.76422	4
2900	GO:0071219	cellular response to molecule of bacterial origin	0.686579	0.765211	3
25	GO:0050832	defense response to fungus	0.000748847	0.0925684	4
846	GO:0031348	negative regulation of defense response	0.120432	0.433574	5
2143	GO:0031349	positive regulation of defense response	0.366516	0.55268	4
2471	GO:0002209	behavioral defense response	0.48035	0.625694	1
3210	GO:0051607	defense response to virus	0.947133	0.953623	1
3211	GO:0140546	defense response to symbiont	0.947133	0.953623	1
2743	GO:0043299	leukocyte degranulation	0.595438	0.700712	1
1101	GO:0050764	regulation of phagocytosis	0.152586	0.433687	3
1673	GO:0050765	negative regulation of phagocytosis	0.257218	0.49411	1
1690	GO:0050766	positive regulation of phagocytosis	0.261514	0.498549	2
1722	GO:0090382	phagosome maturation	0.266006	0.498549	1
2801	GO:0006909	phagocytosis	0.619882	0.715487	4
3119	GO:0006910	phagocytosis, recognition	0.84993	0.879866	1
3175	GO:0006911	phagocytosis, engulfment	0.904809	0.921114	1
SOURCE CODE
tb <- read.table("4_genes_fpkm_expression.csv", header = T, sep = ",")
x <- tb
head(x[2,])
dim(x)
library(limma)
library(edgeR)
rownames(x) <- x[, 1]
x <- x[-534, ]
x <- x[,-1]
head(x)
xf <- x[,1:4]
xc <- x[,5:8]
group <- c(rep("cc1", 2), rep("cwt", 2))
library(limma)
design <- model.matrix(~0 + factor(group))
colnames(design) <- levels(factor(group))
rownames(design) <- colnames(xc)
contrast.matrix <- makeContrasts("cc1-cwt",levels = design)
contrast.matrix
fit <- lmFit(xc,design)
fit2 <- contrasts.fit(fit, contrast.matrix)
fit2 <- eBayes(fit2)
nrDEG <- topTable(fit2,coef = 1,n=Inf)
library(DESeq2)
colData <- data.frame(row.names = colnames(xc),
condition = group)
dds <- DESeqDataSetFromMatrix(
countData = xc,
colData = colData,
design = ~condition)
dds <- DESeq(dds)
res <- results(dds, contrast = c("condition", "cc1", "cwt"))
resOrdered <- res[order(res$pvalue),]
DEG <- as.data.frame(resOrdered)
DEG = na.omit(DEG)
View(DEG)
write.csv(DEG, "DEG.csv")
library(DOSE)
library(org.Mm.eg.db)
library(topGO)
library(clusterProfiler)
library(pathview)
DEG <- read.csv("DEG.csv")
keytypes(org.Mm.eg.db)
DEG$delabel[DEG$change != "NOT"] <- DEG$gene_symbol[DEG$change != "NOT"]
genelist <- DEG$gene_symbol[DEG$change != "NOT"]
gene.df <- bitr(genelist, fromType = "SYMBOL",
toType = c("ENSEMBL", "ENTREZID"), OrgDb = org.Mm.eg.db)
ggo <- groupGO(gene = gene.df$ENTREZID, OrgDb = org.Mm.eg.db, ont = "CC",
level = 3,readable = TRUE)
ego_ALL <- enrichGO(gene = gene.df$ENTREZID,
universe = names(deg$X), #??????????
OrgDb = org.Mm.eg.db, #û??organism="human"????ΪOrgDb=org.Hs.eg.db
#keytype = 'ENSEMBL',
ont = "ALL", #Ҳ?????? CC BP MF?е?һ??
pAdjustMethod = "BH", #??????ʽ holm??, ??hochberg??, ??hommel??, ??bonferroni??, ??BH??, ??BY??, ??fdr??, ??none???е?һ??
pvalueCutoff = 1, #Pֵ?????˵??ܶ࣬????ȫ??????
qvalueCutoff = 1,
readable = TRUE)
write.csv(summary(ego_ALL),"ALL-enrich.csv",row.names =FALSE)
library(stringr)
all <- read.csv("ALL-enrich.csv")
head(all,10)
tail(all)
dim(all)
a1 <- all[grep("bacter", all$Description),]
a2 <- all[grep("defen", all$Description),]
a3 <- all[grep("degranu", all$Description),]
a4 <- all[grep("phago", all$Description),]
all[grep("degranu", all$Description),]
a12 <- rbind(a1, a2[c(1,2,7,9,10,11),])
aa12 <- rbind(head(all,5), a12)
a12 <- rbind(aa12, a3[2,],a4[1:7,])
aa12_save <- a12[,c(2,3 ,6,7,10)]
write.csv(aa12_save, "all-enrich-top5+defen+bacter.csv")
library(ggplot2)
ggplot(aa12_save, aes(y=reorder(str_to_title(Description),Count),x=Count))+
geom_bar(fill = "transparent", aes(color = -log2(p.adjust)),size = 1, stat="identity")+
scale_color_gradient(low = "blue4", high = "red3")+
labs(x="", y="")+
scale_y_discrete(position = "left")+
#geom_text(aes(x = 0),label = reorder(str_to_title(aa12_save$Description),aa12_save$Count),hjust = 0,size = 4)+
scale_x_continuous(expand = c(0,0))+##????????ȥ????Y????϶
theme(
#aspect.ratio=1,
panel.grid = element_blank(),
panel.background = element_blank(),
legend.position = "right",
legend.direction = "vertical",
legend.justification = "left",
legend.margin = margin(t = -8, r = 30, b = 0, l = 3, unit = "mm"),
legend.spacing.x = unit(0.3, 'cm'),
legend.key = element_rect(colour = "transparent", fill = "white"),
axis.line = element_line(colour = "black",size = 1),
#axis.text.y = element_blank(),
axis.text.x = element_text(size = 15)
)
px <-
ggplot(aa12_save, aes(x = 0, y = reorder(str_to_title(Description), Count)))+
geom_point(shape = 21, aes(color = -log10(p.adjust),size = Count, fill = -log10(pvalue)))+
scale_y_discrete(position = "right")+
#scale_color_distiller(palette = "PuRd")+
scale_color_gradient(low = "blue4", high = "red3")+
scale_fill_gradient(low = "blue4", high = "red3", breaks = seq(0,10,2))+
labs(x="", y="")+
scale_size_area(breaks = seq(0,15,5))+
guides(
size = guide_legend(
title = "Gene Number",
title.position = "top",
label.position = "bottom",
title.theme = element_text(size = 15),
label.theme = element_text(size = 15),
label.vjust = 3,
title.vjust = -0.5,
keyheight = 0
),
fill = guide_colorbar(
title = "-log10(P.adjust)",
title.position = 'top',
ticks = FALSE,
title.theme = element_text(size = 15),
label.theme = element_text(size = 15),
barwidth = unit(3,"cm"),
barheight = unit(0.3,"cm")
),
color = "none"
)+
theme(
aspect.ratio=10,
#plot.title = element_text(hjust = 0.5, size = rel(3),
# family = "serif", margin = margin(0, 0, 20, 0)),
#plot.margin = margin(20, 20, 20, 20),
#axis.title = element_text(size = rel(1), family = "serif"),
panel.grid = element_blank(),
panel.background = element_blank(),
panel.border = element_blank(),
legend.position = "bottom",
legend.direction = "horizontal",
legend.justification = "left",
legend.margin = margin(t = -8, r = 30, b = 0, l = 3, unit = "mm"),
legend.spacing.x = unit(0.3, 'cm'),
#legend.box.just = "right",
#legend.margin = margin(6, 6, 6, 6),
#legend.text = element_text(size = 15),
#legend.title = element_text(hjust = 0.5, size = 10, family = "sans"),
legend.key = element_rect(colour = "transparent", fill = "white"),
axis.ticks.y = element_blank(),
axis.ticks.x = element_blank(),
axis.line.x = element_blank(),
axis.text.x = element_blank(),
axis.text.y = element_text(size = 15, color = "black", family = "Arial")
)
px
ggsave("all-enrich-top5+bacter+defen.jpg", px, width = 7, height = 10)

[truncated: 34 more sheets: Fig. S2A, Fig. S2B, Fig. S2C, Fig. S2D, Fig. S2E, Fig. S2F, Fig. S2G, Fig. S3A, Fig. S3B, Fig. S5A, Fig.  S5B, Fig.  S5C, Fig.  S5D, Fig.  S5E, Fig.  S6A, Fig.  S6C, Fig.  S6D, Fig.  S6E, Fig. S6F, Fig. S7C …]
